# Supplementary material for: Combined Metabolome and Transcriptome Analyses Reveals Anthocyanin Biosynthesis Profiles Between Purple and White Potatoes
Source: Int J Mol Sci. 2024 Nov 29;25(23):12884. doi: 10.3390/ijms252312884 (PMC11641821; doi:10.3390/ijms252312884)
Supplement: Supplementary file 1 [file ijms-25-12884-s001.zip]

Archive with 1 entries (1 files):
- ijms-3268666-supplementary.pdf
